# Supplementary material for: Effects of the Edible Microalga Chlorella on Gut Microbiota and on Brain Health: Current Evidence and Emerging Links
Source: Nutrients. 2026 Jun 21;18(12):2014. doi: 10.3390/nu18122014 (PMC13306205; doi:10.3390/nu18122014)
Supplement: Supplementary file 1 [file nutrients-18-02014-s001.zip]

Archive with 1 entries (1 files):
- nutrients-4293025-supplementary.pdf
